# Supplementary material for: Transcriptional Divergence of Conserved Starch Metabolism Genes During Grain Filling in Indica and Japonica Rice
Source: Curr Issues Mol Biol. 2026 Apr 22;48(5):436. doi: 10.3390/cimb48050436 (PMC13204041; doi:10.3390/cimb48050436)
Supplement: Supplementary file 1 [file cimb-48-00436-s001.zip]

Archive with 1 entries (1 files):
- cimb-4265970-supplementary.pdf
